# Supplementary material for: Discovery of Small Molecules as Membrane-Bound Catechol-O-methyltransferase Inhibitors with Interest in Parkinson’s Disease: Pharmacophore Modeling, Molecular Docking and In Vitro Experimental Validation Studies
Source: Pharmaceuticals (Basel). 2021 Dec 31;15(1):51. doi: 10.3390/ph15010051 (PMC8780549; doi:10.3390/ph15010051)
Supplement: Supplementary file 1 [file pharmaceuticals-15-00051-s001.zip]

Archive with 1 entries (1 files):
- pharmaceuticals-1512241-supplementary.pdf
